# Supplementary material for: Role of Lipocalin-2 in Amyloid-Beta Oligomer-Induced Mouse Model of Alzheimer’s Disease
Source: Antioxidants (Basel). 2021 Oct 21;10(11):1657. doi: 10.3390/antiox10111657 (PMC8614967; doi:10.3390/antiox10111657)
Supplement: Supplementary file 1 [file antioxidants-10-01657-s001.zip]

Archive with 1 entries (1 files):
- antioxidants-1420954-supplementary-done.pdf
